# Supplementary material for: Association between Genetic Polymorphisms and Risk of Kidney Posttransplant Diabetes Mellitus: A Systematic Review and Meta-Analysis
Source: Int J Clin Pract. 2022 Mar 8;2022:7140024. doi: 10.1155/2022/7140024 (PMC9159121; doi:10.1155/2022/7140024)
Supplement: Supplementary Materials — The supplementary materials contain supplementary figures and tables and PRISMA checklist. [file 7140024.f1.zip]

Archive with 4 entries (4 files):
- 7140024.f1/Supplementary Figures.docx
- 7140024.f1/Supplementary material PRISMA_2020_checklist.docx
- 7140024.f1/Supplementary Table 1 (1).pdf
- 7140024.f1/Supplementary Table 2 (1).pdf
